# Supplementary material for: Impact of social class on health: The mediating role of health self-management
Source: PLoS One. 2021 Jul 16;16(7):e0254692. doi: 10.1371/journal.pone.0254692 (PMC8284807; doi:10.1371/journal.pone.0254692)
Supplement: S1 Table — (XLSX) [file pone.0254692.s002.xlsx]

## Sheet: Table 1
	Table 1. Demographic and socioeconomic data.
	Characteristics	n(%)
	Female	366(55.2)
	Age(years）
	18-25	214(32.3)
	26-35	186(28)
	36-45	138(20.8)
	46-55	88(13.3)
	56-65	37(5.6)
	Education
	1=Never been to school	53(8)
	2=Elementary school	113(17)
	3=Junior high school	198(29.9)
	4=Secondary technical school	31(4.7)
	5=General high school	128(19.3)
	6=Vocational training after high school	43(6.4)
	7=College	67(10.1)
	8=Undergraduate	27(4.1)
	9=Postgraduate	3(0.5)
	Occupational status
	1=Senior leading cadres of party and government (cadres at ministerial level or above)	0(0)
	2=Senior professional and technical personnel, such as university professors, well-known scientists and so on	1(0.2)
	3=Party and government middle-level leading cadres	5(0.8)
	4=Leaders of government-affiliated institutions	10(1.5)
	5=Ordinary cadres of party and government organs and institutions	12(1.8)
	6=Professional and technical personnel in the fields of media, justice and education	9(1.4)
	7=Director, manager, and middle management of an enterprise	7(1.1)
	8=Law enforcement officers from taxation and other departments of the Public Security Bureau	11(1.7)
	9=Ordinary civil servants in party and government agencies and public institutions	5(0.8)
	10=Medical, engineering, economic and senior professional and technical personnel	18(2.7）
	11=Private entrepreneur	23(3.5)
	12=Factory directors, managers of collective enterprises and middle-level managers of secondary industry enterprises	17(2.6)
	13=Middle and low-level professional technical personnel	35(5.3)
	14=Party and government organs and institutions logistics, political work, secretary, financial personnel, etc	19(2.9)
	15=All kinds of enterprise logistics, political, administrative personnel, salesman, distribution personnel, etc	38(5.7)
	16=Rural professionals, such as veterinarians, village doctors, etc	47(7.1)
	17=Small shopkeepers, owners of small workshops and other self-employed persons	42(6.3)
	18=General staff in business services	11(1.7)
	19=Industrial workers, production workers in manufacturing, including skilled workers and unskilled workers, etc.	58(8.7)
	20=professional farmer	14(2.1)
	21=Ordinary farmer and fishermen	222(33.5)
	22=Individual laborer	27(4.1)
	23=Heavy manual workers, such as porters, stevedores, miners, builders, etc	24(3.6)
	24=Engaged in nanny and part time worker, such as tricycle driver	8(1.2)
	Annual household income per capita
	1= Less than 3000 RMB,	135(20.4)
	2= RMB 3000-5000,	213(32.1)
	3= RMB 5000-12000,	100(15.1)
	4= RMB 12000-20000,	116(17.5)
	5= RMB 20000-30000,	73(11)
	6= RMB 30000-55000,	26(3.9)
	7= Over 55000 RMB.	0(0)
