# Supplementary material for: Impact of social class on health: The mediating role of health self-management
Source: PLoS One. 2021 Jul 16;16(7):e0254692. doi: 10.1371/journal.pone.0254692 (PMC8284807; doi:10.1371/journal.pone.0254692)
Supplement: S2 Table — (XLSX) [file pone.0254692.s003.xlsx]

## Sheet: Table 2
	Table 2. The Means and Correlations among central study variables (N=663).
		Mean	SD	1	2	3	4	5	6
	1. Gender	0.56	0.5	1
	2. Age	33.73	12.61	-0.10*	1
	3. Social class	0.05	0.78	0.06	-0.42**	1
	4. Health self-management	145.27	16.73	0.04	-0.18**	0.42**	1
	5. Mental health	61.4	10.37	-0.03	-0.06	0.24**	0.22**	1
	6. Physical health	58.37	9.52	0.02	-0.14**	0.15**	0.18**	0.30**	1
	Notes: *p < 0.05. ** p < 0.01(two-tailed test).
