# Supplementary material for: Impact of social class on health: The mediating role of health self-management
Source: PLoS One. 2021 Jul 16;16(7):e0254692. doi: 10.1371/journal.pone.0254692 (PMC8284807; doi:10.1371/journal.pone.0254692)
Supplement: S3 Table — (XLSX) [file pone.0254692.s004.xlsx]

## Sheet: Table 3
	Table 3. Test of mediation effects of health self-management on the relationship of social class to physical and mental health: Bootstrap results.
		Parameter estimates
	Mediation Model, standardized coefficients(95%CI)
	Total Effect
	Social Class → Mental Health	0.241 (0.175; 0.307)**
	Social Class → Physical Health	0.107 (0.031; 0.186)**
	Direct effect
	Age → Physical Health	-0.105 (-0.192; -0.008)*
	Social Class → Mental Health	0.180 (0.099; 0.252)**
	Social Class → Physical Health	0.050 (-0.042; 0.134)
	Social Class → Health Self-management	0.416 (0.355; 0.474)**
	Health Self-management → Mental Health	0.147 (0.082; 0.218)**
	Health Self-management → Physical Health	0.137 (0.063; 0.201)**
	Indirect effect
	Social Class → Health Self-management → Mental Health	0.061 (0.034; 0.094)**
	Social Class → Health Self-management → Physical Health	0.057 (0.027; 0.086)**
	Proportion of the effect of Social Class on Mental Health
	Mediated by Health Self-management	0.25
	Direct effect	0.75
	Proportion of the effect of Social Class on Physical Health
	Mediated by Health Self-management	0.5283
	Direct effect	0.4717
	Bias corrected and accelerated 95% CI, bootstrap resamples= 1,000.
	The significance levels are for the standardized solution (*p < 0.05, ** p < 0.01).
